# Supplementary material for: Epidemiological pattern of COVID-19 and its association with periodontal health in an urban Indian cohort
Source: Front Public Health. 2023 Mar 27;11:1108465. doi: 10.3389/fpubh.2023.1108465 (PMC10083433; doi:10.3389/fpubh.2023.1108465)
Supplement: Supplementary file 1 [file Data_Sheet_1.ZIP]

Archive with 3 entries (3 files):
- 3. Supplementary Tables 1&2.docx
- 4. Suppl Figure 1.tiff
- 5. Suppl Figure 2.tiff
